# Supplementary material for: Exploring immune activation patterns in HER2-low and HER2-ultralow breast cancer subtypes
Source: Oncologist. 2025 Jun 23;30(6):oyaf081. doi: 10.1093/oncolo/oyaf081 (PMC12205994; doi:10.1093/oncolo/oyaf081)
Supplement: oyaf081_suppl_Supplementary_Tables_4 [file oyaf081_suppl_supplementary_tables_4.xlsx]

## Sheet: Munka1
Supplemental Table 4. A comprehensive overview of studies examining the prognostic impact of the HER2-low and HER2-ultralow categories in breast cancer patients. It includes detailed patient data such as demographic information, tumor characteristics, biomarker status (ER, PR, and HER2), treatment modalities (including systemic therapy, radiation, and surgery), and clinical outcomes. Clinical out…
DOI	year of pub	Authors	Journal	Total no. of patients	primary/metastasic BC	study design	patients derived	HR status	endpoint analyzed in the article (PFS, iDFS, RFS, OS, pCR, BCSS)	treatment	highlighting the concordance or discordance with our findings in the identified breast subgroups
10.1007/s10549-024-07336-4	2024	Corianò et al.	Breast Cancer Res Treat	754	primary BC	retrospective (English)	single-center	all	pCR, RFS, OS	NAC	Significantly lower pCR rate in HER2-low compared to HER2-zero BC in the ER+ subgroup. Longer OS in HER2-low compared to HER2-zero patients in the overall and in the ER+ population. There was no predictive or prognostic impact of HER2-low status in the ER- population.
10.1007/s11523-023-01030-z	2024	Dai et al.	Target Oncol	7.371	early BC	retrospective (Chinese)	single-center	all	DFS, OS	detailed treatment information is not accessible	The prognostic impact of HER2-low in resectable BCs exhibits variability contingent upon the patients' HR status: in the HR+ subgroup, HER2-low demonstrated improved OS within 60 months. Conversely, HER2-low displayed worse DFS in the HR- subgroup after 36 months from surgery.
10.1016/j.clbc.2024.04.006	2024	Guan et al.	Clin Breast Cancer	819	primary BC	real-world data (RWD) study	single-center	ER+	pCR, DFS, OS	NAC	A significantly higher breast pCR rate was observed in HER2-low BC than in HER2-0 BC. The K-M curve showed no significant differences in DFS or OS between HER2-low and HER2-0 BC.
10.1007/s10549-024-07291-0	2024	Guliyev et al.	Breast Cancer Res Treat	201	metastatic BC	retrospective (Turkish)	multi-center (6)	HR+	PFS, OS	first-line CDK 4/6i in combination with ET	Between the HER2-low and zero groups, median PFS and OS showed no statistically significant differences.
10.21037/tcr-23-2216	2024	Hara et al.	Transl Cancer Res	247	primary/metastatic	retrospective (Japanese)	single-center	ER+	RFS, OS	various	HER2-low and HER2-zero statuses do not affect the RFS and OS of patients with ER+ BC.
10.3967/bes2024.014	2024	Kong et al.	Biomed Environ Sci	999	early BC	retrospective (Chinese)	single-center	all	DFS, OS	no therapy prior to surgery	Survival analysis revealed a significantly longer overall survival (OS) in HER2-low BC group than in HER2-IHC0 group in the whole cohort and the HR- group. There were no significant differences between the two groups in terms of DFS.
10.1007/s10549-023-07171-z	2024	Li et al.	Breast Cancer Res Treat	45.331	early-stage, invasive BC	retrospective (various)	National Cancer Database	all	pCR, OS	NAC	In both early-stage HR+ and TNBC patients, HER2-low status was associated with lower pCR rates and improved OS. HER2-low status was associated with favorable OS among patients not achieving pCR, while no significant difference in OS was observed in patients who achieved pCR.
10.1093/oncolo/oyad275	2024	Ma et al.	Oncologist	1.445	early BC	retrospective (Chinese)	single-center	HR-	pCR, OS, BCSS	NAC	A similar pCR rate was observed between HER2-0 and HER2-low patient. Patients with the HER2-low status showed better BCSS than those with the HER2-0 status. In patients with stage III, the BCSS and OS of the HER2-low subgroup were better than those of the HER2-0 subgroup. No similar results were observed in patients with stages I and II.
10.1002/cam4.6979	2024	Neuabauer et al.	Cancer Med	24.636	metastatic BC	retrospective (American)	National Cancer Database	all	OS	chemotherapy or endocrine therapy	HER2-low cases were associated with better survival. In a subset analysis isolated to HR+ cases, HER2-low remained correlated with improved survival in metastatic BC.
10.1016/j.clbc.2024.02.013.	2024	Nishimura et al.	Clin Breast Cancer	10.215	invasive BC	retrospective (Japanese)	NA	all	pCR, DFS, OS	NAC	The HER2-low group had a significantly better OS than the HER2-0 group. The pathological complete response (pCR) rate for NAC was lowest in the HER2-low group.
10.1016/j.breast.2023.103666	2024	Shao et al.	Breast	410	primary/metastatic	retrospective (Chinese)	single-center	all	pCR	NAC	The pCR rate of HER2-low was significantly lower than HER2-zero in the entire and HR+ population with pCR as ypT0ypN0.
10.1007/s00508-023-02315-z	2024	Türkel et al.	Wien Klin Wochenschr	444	primary BC	retrospective (Turkish)	single-center	HR+	DFS	various	Nonmetastatic HR+/HER2 low breast cancer patients had better 5-year DFS than HR+/HER2 negative ones.
10.1111/1759-7714.15221	2024	Wei et al.	Thorac Cancer	797	primary/metastatic	retrospective (Chinese)	single-center	HR+	DFS, OS	AT	No significant difference in DFS and OS between the HER2-low group and the HER2-zero group was observed.
10.1016/j.breast.2023.103669	2024	Xu et al.	Breast	135	primary/metastatic (brain)	retrospective (Chinese)	single-center	all	DFS, OS	NAT, AT, locoregional radiotherapy	Significantly better OS for BCBM patients with HER2-low cancer compared to their HER2-zero counterparts, particularly in the HR- group.
10.3390/jcm13071850	2024	Zhao et al.	J Clin Med	259	primary BC	retrospective (Chinese)	single-center	all	pCR, LRFS, DFS, DRFS, RFS, OS	NAT	HER2-low breast cancers had significantly better LRFS than HER2-zero tumors, but there was no statistically significant difference between the HER2-low and HER2-positive tumors. Superior LRFS for HER2-low patients compared with HER2-zero women, and no statistically remarkable distinction between HER2-low and HER2-positive tumors. HER2-low tumor was significantly related to longer OS outcomes comp…
10.1038/s41598-023-43186-8	2023	Abbasvandi et al.	Sci Rep	3.582	early BC	retrospective (Iranian)	single-center	all	DFS, OS	chemotherapy or ER-targeting endocrine therapy	HER2-low represented the highest DFS and OS rates. The difference was statistically significant when compared to HER2-positive, but not when compared to HER2-negative.
10.1177/11795549231202463	2023	Dai et al.	Clin Med Insights Oncol	321	early BC	retrospective (Chinese)	single-center	all	pCR (only for NAC), DDFS, DFS, OS,	NAC/none	pCR was not associated with HER2 expression status in patients who underwent NAC. Five-year OS in the HER2-low group was significantly higher than in the HER2-zero group; however, this difference was not reflected in the 5-year DFS and 5-year DDFS. HER2-low expression indicated better OS.
10.1016/j.ctrv.2023.102538	2023	Ergun et al.	Cancer Treat Rev.	636.535	early BC	retrospective (various)	meta-analysis (23)	all	DFS, OS	various	The HER2-low arm showed significantly improved results for DFS and OS in both the HR+ and HR- groups compared to HER2-zero.
10.1016/j.esmoop.2022.100747	2023	Gampenrieder et al.	ESMO Open	691	metastatic BC	retrospective (European)	multi-center (5)	HR-	OS	various	There was no statistically different OS between HER2-low and HER2-0 TNBC. There was no significant impact of HER2-low on OS in multivariable analysis
10.1155/2023/6621409	2023	Gamrani et al.	Breast J	1.058	early BC	retrospective (African)	multi-center (2)	all	DFS	various	HER2-low subtype-belonging patients present significantly the poorest prognosis in DFS in comparison with HER2-negative ones. Patients with HR+ tumors and simultaneously belonging to the HER2-low subgroup present a significantly good prognosis in OS compared to the ones with HR- tumors.
10.1186/s13058-023-01639-y	2023	Hu et al.	Breast Cancer Res	251	early/metastatic BC	retrospective and prospective (Chinese)	single-center	HR-	OS	various	HER2-low TNBC patients had a shorter OS than HER2-neg.
10.1016/j.ejca.2023.112956	2023	Kang et al.	Eur J Cancer	1.288	primary BC	retrospective (Korean)	single-center	all	DFS, OS	NAC	No significant differences were observed in terms of OS or DFS between patients with and without HER2-changes according to their HR status, except in the post-therapeutic HER2-low, HR- subset.
10.1007/s12282-023-01487-w	2023	Li et al.	Breast Cancer	93.317	primary/metastatic	retrospective (various)	meta-analysis (18)	all	DFS, OS	various	HER2-low BC patients have longer OS and DFS compared to HER2-zero BC patients, and its prognostic value is consistent among different HR status patients.
10.3389/fonc.2023.1130734	2023	Liu et al.	Front Oncol.	4.598	early BC	retrospective (Chinese)	single-center	all	DFS, OS	NAC, AC, ART, endocrine T	Insignificant inter-group difference was noted regarding OS, although the HER2-0 group exhibited better DFS than the HER2-low group for the entire and HR-positive populations. According to the multivariate regression finding, low HER2 expression was an inferior DFS prognostic factor in the HER2-negative population with early-stage BC.
10.1007/s00432-022-04486-0	2023	Löb et al.	J Cancer Res Clin Oncol	318	stage IV BC	retrospective (German)	single-center	all	OS	adjuvant and palliative treatment	A loss of HER2 expression in recurrent BC, e.g., HER2-positive to HER2-low or HER2-0, HER2-low to HER2-0, correlated significantly with a better OS.
10.4143/crt.2022.1633	2023	Ma et al.	Cancer Res Treat	690	early BC, nonmetastatic	retrospective (Chinese)	single-center	all	pCR, DFS	anthracycline and taxane-based NAC, no targeted or endocrine therapy	HER2-low did not affect the pCR rate and DFS.
10.1016/j.esmoop.2023.101592	2023	Molinelli et al.	ESMO Open	1,797,175	early/metastatic BC	retrospective (various)	metaanalysis (42)	all	pCR, DFS, PFS, OS	various	HER2-low status was associated with significantly improved DFS and OS when compared to HER2-zero status. Improved OS was observed for both HR+ and HR- HER2-low populations, while DFS improvement was observed only in the HR+ subgroup. HER2-low status was significantly associated with a lower rate of pCR as compared to HER2-zero status both in the overall population and in the HR+ subgroup. In the …
10.1001/jamaoncol.2022.7476	2023	Peiffer et al.	JAMA Oncol	1,136,016	metastatic BC	retrospective (American)	National Cancer Database	all	pCR, OS	various	A slightly lower rate of pCR was seen in patients with HER2-low disease vs patients with HER2-negative disease on multivariable analysis. HER2-low status was also associated with small improvements in OS for stage III and stage IV.
10.21873/anticanres.16625	2023	Petrelli et al.	Anticancer Res	34.965	early BC, nonmetastatic	retrospective (various)	metaanalysis (25)	ER+	pCR, DFS, OS	various	Patients with HER2-low BC had an increased DFS and OS. pCR was significantly lower in HER2-low BC.
10.1016/j.anndiagpath.2023.152125	2023	Qiao et al.	Ann Diagn Pathol	132	early BC	retrospective (Chinese)	single-center	all	pCR, DFS, OS	NAC	The pCR rate was significantly lower in the HER2-low group than in the HER2-zero group. At the final follow-up [median 20 (range 4-66) months], patients with HER2-low status had significantly favorable DFS and OS outcomes relative to those with HER2-zero status. HER2-low status and pCR were independent prognostic factors for DFS.
10.1007/s10549-023-06927-x	2023	Rothschild et al.	Breast Cancer Res Treat	666	early BC	prospective (American)	single-center	all	DFS	NAC, AC	Patients with HER2-low status had worse DFS than those with HER2-negative tumors.
10.3389/fonc.2023.1157789	2023	Sanomachi et al.	Front Oncol	42	primary BC	retrospective (Japanese)	single-center	HR-	DFS, OS	AT/none	HER2-low cases showed a significantly shorter DFS and a trend towards shorter OS compared with that of HER2-0 cases.
10.1186/s12885-023-10634-7	2023	Shi et al.	BMC Cancer	247	relapsed BC	retrospective (Chinese)	single-center	all	BCSS	not available	HER2-low disease indicates a poorer prognosis than HER2-positive disease and marginally better outcomes than HER2-zero disease.
10.1038/s41598-023-47033-8	2023	Shikata et al.	Sci Rep	647	early BC	retrospective (Japanese)	single-center	HR+	IDFS, DRFS	NAC, AC, none	HER2-low patients exhibited significantly better 5-year IDFS and DRFS compared to HER2-zero in cohort 1, but not in cohorts 2 and 3.
10.3389/fonc.2023.1148228	2023	Sun et al.	Front Oncol	1.763	early BC	retrospective (Chinese)	single-center	all	DFS	not available	Among early-stage BC, no significant difference in DFS could be found between the HER2-positive, HER2-low-positive, and HER2-0 cohorts.
10.3389/fonc.2023.1100332	2023	Wei et al.	Front Oncol	52.106	early and advanced or metastatic BC	retrospective (various)	meta-analysis (14)	all	OS, DFS, RFS	various	Among patients with early-stage BC, patients with HER2-low expression BC had better OS in the overall population, HR+ and TNBC subgroups. Besides, favorable DFS and RFS were observed in both the overall population and HR+ subgroup.
10.1002/cam4.6571	2023	Wu et al.	Cancer Med	1.253	early BC	retrospective (Chinese)	single-center	all	DFS, OS	NAC, AC	No significant difference in prognosis was noted between HER2-low and HER2-0 EBC patients in 5-year DFS and OS. In HR-negative tumors, a tendency of better prognosis was seen in HER2-low versus HER2-0.
10.1097/CM9.0000000000002831	2023	Xin et al.	Chin Med J (Engl)	6.486	early BC	retrospective (Chinese)	multi-center (29)	all	DFS, OS	surgery and systemic therapy for all patients	DFS and OS were significantly better in patients with HR+/HER2‐low BC than in those with HR-/HER2‐low BC.
10.1093/jjco/hyad009	2023	Xu et al.	Jpn J Clin Onco	429	early BC	retrospective (Chinese)	multi-center (6)	all	pCR, DFS	NAC	Patients with HER2-low tumors achieved a significantly lower pCR rate with conventional chemotherapy than those with HER2-zero tumors, especially for HR- group.
10.1007/s10147-023-02303-3	2023	Xu et al.	Int J Clin Oncol	2.605	nonmetastatic BC	retrospective (Chinese)	single-center	all	DFS, OS	surgery	No significant difference was observed in DFS and OS between the HER2-low and HER2-0 groups in univariate analyses, regardless of HR status.
10.1038/s41523-023-00534-1	2023	Zattarin et al.	NPJ Breast Cancer	428	advanced BC	retrospective (Italian)	multi-center (NA)	HR+	PFS, OS	first-line CDK 4/6i in combination with ET	HER2-low status is associated with worse PFS and OS in patients with HR + /HER2- aBC treated with first-line ET plus CDK4/6i
10.3390/cancers15041157	2023	Zhang et al.	Cancers (Basel)	3,070	early BC	retrospective (Chinese)	single-center	HR+	pCR, DFS, OS	NAC + surgery	HER2-low BC showed a lower pCR rate than HER2-zero BC. Patients with HER2-low BC had shorter OS than those with HER2-zero BC. There was no difference in DFS.
10.1016/j.breast.2022.12.006	2023	Zhou et al.	Breast	325	primary BC	retrospective (Chinese)	single-center	all	pCR, OS	NAC	Patients with HER2-low tumors had significantly longer OS than patients with HER2-zero tumors. ER status was the affecting factor of OS in HER2-low patients in both univariate and multivariate analysis. In conclusion, evidence for HER2-low BC as a distinct entity is insufficient.
10.1038/s41416-023-02403-x	2023	Zhu et al.	Br J Cancer	2.489	early BC	retrospective (Chinese)	multi-center (NA)	all	pCR, RFI, OS	NAT	HER2-low patients had a similar breast pCR rate than HER2-0 patients. Primary HER2-low patients had a significantly better RFI than HER2-0 patients, especially among ER-positive subset.
10.1016/j.ejca.2022.06.012	2022	Almstedt et al.	Eur J Cancer	410	node-negative BC	retrospective (German)	NA	all	DFS, OS	surgery	HER2-low patients had significantly longer DFS and OS. The OS difference was observed in HR+ but not HR- tumors. The results of multivariable analyses confirmed the independent prognostic significance of HER2 status.
10.7759/cureus.22330	2022	Alves et al.	Cureus	72	early BC	retrospective (Portugese)	single-center	all	pCR, DFS, OS	NACT	No significant differences in DFS and OS between HER2-low and HER2-zero.
10.3390/cancers14204981	2022	Carlino et al.	Cancers (Basel)	165	metastatic BC	retrospective (Italian)	multi-center (6)	HR+	PFS, OS	ET plus palbociclib	HR+ metastatic BC patients with low HER2 expression who received first-line treatment with ET plus palbociclib reported no statistically different survival outcomes compared to HER2-0 patients.
10.1007/s12282-022-01364-y	2022	Chen et al.	Breast Cancer	2.099	primary BC	retrospective (Chinese)	single-center	HR+	RS, DFS	not available	Five-year DFS was similar between HER2-zero and HER2-low subgroups. The predictive value of RS was only significant in HER2-zero patients.
10.3389/fmolb.2022.996434	2022	Cosimo et al.	Front Mol Biosci	444	primary BC	prospective (Italian)	single-center	all	pCR, DFS	NAC + surgery	Patients with primary tumors featuring low HER2 expression had significantly lower pCR than those with HER2-0.
10.3390/cancers14102509	2022	Domergue et al.	Cancers (Basel)	437	early BC	retrospective (French)	single-center	HR-	pCR, DFS, OS	NAC + surgery	No significant differences in I-DFS and OS between HER2-low and HER2-zero.
10.21873/cdp.10146	2022	Douganiotis et al.	Cancer Diagn Progn	191	metastatic BC	retrospective (Greek)	multi-center (5)	HR+	PFS, OS	first line CDK4/6i	Median PFSl was numerically different among the different HER2 subgroups (3.35 years for HER2 0 tumors, 2.18 years for HER2 +1 tumors, 1.74 years for HER2 +2/ISH-negative tumors), but this difference was not statistically significant.
10.21873/cdp.10111	2022	Douganiotis et al.	Cancer Diagn Progn	949	early BC	retrospective (Greek)	single-center	HR+	RFS	various	No significant differences in RFS between HER2-low and HER2-zero.
10.1007/s12282-021-01303-3	2022	Horisawa et al.	Breast Cancer	4.918	primary BC	retrospective (Japanese)	single-center	all	DFS, OS	NAC, AC, endocrine therapy, anti-HER2 therapy, none	There was no difference in prognosis between HER2-low and HER2-0 BC patients regardless of HR status.
10.1016/j.ejca.2022.08.031	2022	Kang et al.	Eur J Cancer	1.572	stage I–III BC	retrospective (Korean)	single-center	all	pCR, DFS, OS	NAC + surgery	No significant differences of pCR rate by HER2 status were identified in the HR+ and HR-negative groups when analysed separately. The HER2-low BC cases had higher 5-year OS and DFS rates.
10.3389/fonc.2021.774577	2022	Li et al.	Front Oncol	1.433	metastatic BC	retrospective (Chinese)	single-center	all	OS	not available	Patients with HER2-low tumors survived significantly longer than those with HER2-zero tumors in the overall population, but not in the HR-negative subgroup. Multivariate regression analysis revealed that HER2-low tumors were independently associated with increased OS in HER2-negative population.
10.1155/2022/4364151	2022	Qi et al.	J Oncol	2,230	early BC	retrospective (Chinese)	single-center	all	OS, BCSS, RFS	AT	There was no significant survival difference between HER2-0 and HER2-low-expression groups in terms of OS, BCSS, and RFS.
10.1186/s12916-022-02284-6	2022	Tan et al.	BMC Med	28,280	nonmetastatic BC	retrospective (Asian)	multi-center (6)	all	RFS, OS	NAC	RFS and OS were better in HER2-low BC than in HER2-zero BC. HER2-low status was prognostic and this difference remained significant in HR+ tumors and for OS in HR- tumors.
10.1016/j.ejca.2022.07.001	2022	Tarantino et al.	Eur J Cancer	276	inflammatory BC	retrospective (American)	Dana-Farber Cancer Institute IBC registry	all	pCR, iDFS, OS	not available	pCR rates were higher for HER2-zero versus HER2-low IBC. Similar iDFS outcomes were observed among ER+ HER2-zero versus HER2-low IBC and ER- HER2-zero versus HER2-low IBC. Differences in OS were small, both among ER+ HER2-zero versus HER2-low IBC and ER- HER2-zero versus HER2-low IBC.
10.3389/fonc.2022.906011	2022	Xu et al.	Front Oncol	777	early BC	retrospective (Chinese)	single-center	all	DFS, OS	AT	No significant difference in DFS and OS was detected between the HER2-zero group and the HER2-low group when paired by HR status. Landmark analysis with a time point set at 5 years indicated that HR+/HER2-low patients had a better DFS compared with HR+/HER2-zero patients after 5 years. HER2-low status was an independent prognostic factor for DFS after 5 years.
10.1007/s10549-021-06365-7	2021	de Moura Leite et al.	Breast Cancer Res Treat	855	early BC	retrospective (Brazilian)	single-center	all	pCR, RFS	NACT	No significant differences in 5-year RFS and pCR rates between HER2-low and HER2-zero subgroups.
10.1016/S1470-2045(21)00301-6	2021	Denkert et al.	Lancet Oncol	2,310	primary BC	prospective (various)	NCT01583426; NCT02125344; NCT02682693; NCT01690702	all	pCR, DFS, OS	NAC	HER2-low-positive tumors had a significantly lower pCR rate than HER2-zero tumors. pCR was also significantly lower in HER2-low-positive tumors versus HER2-zero tumors in the HR+ subgroup, but not in the HR- subgroup. Patients with HER2-low-positive tumors had significantly longer survival than did patients with HER2-zero tumors. Survival differences were also seen in patients with HR- tumors, bu…
10.1186/s13058-021-01492-x	2021	Gampenrieder et al.	Breast Cancer Res	1.729	metastatic BC	retrospective (Austrian)	AGMT-MBC-Registry	all	PFS, OS	various	Low HER2 expression did not significantly influence OS and PFS, when compared to completely HER2-negative disease in metastatic BC.
10.3390/cancers13236059	2021	Jacot et al.	Cancers (Basel)	296	nonmetastatic BC	retrospective (French)	single-center	HR-	RFS, OS	AC/none	Overall survival (OS) and RFS were not different in the HER2 0 and low groups. HER2 levels were not significantly associated with OS or RFS in a multivariate analysis.
10.1016/j.breast.2021.08.016	2021	Mutai et al.	Breast	608	early BC	retrospective (Israelian)	single-center	ER+	DDFS, DFS, OS	AT	For women with high genomic risk (RS > 25), HER2-low expression was associated with significantly favorable OS, DFS and DDFS compared to women with HER2-0. For women with low genomic risk (RS ≤ 25), long-term prognosis was unrelated to HER2 expression.
10.1038/s41523-020-00208-2	2021	Schettini et al.	NPJ Breast Cancer	3.689	primary/metastatic	retrospective (various)	cBio Cancer Genomics Portal	all	OS	NAT, AT	HER2-low was not associated with OS in HR+ disease and TNBC.
